# Supplementary material for: Metabolomic analysis of murine tissues infected with Brucella melitensis
Source: PLoS One. 2025 Jan 27;20(1):e0314672. doi: 10.1371/journal.pone.0314672 (PMC11771894; doi:10.1371/journal.pone.0314672)
Supplement: S2 Table — (CSV) [file pone.0314672.s002.csv]

FileName	timepoint	221.1(12.1266,NF07_Boric Acid, O,O,O-TMS)	160.1(12.2871,Unknown)	58.1(12.3292,? TERT-BUTYLAMINE; EI-B; MS)	122(12.4249,Unknown)	75.1(12.5021,? GLYCINE; EI-B; MS)	89.1(12.5269,Unknown)	42.1(12.5482,Unknown)	71.1(13.3632,Unknown)	72.3(13.43,Unknown)	102.2(13.4631,Unknown)	86(13.4775,? oxamic acid)	43.1(13.7683,? NF07_**4-HYDROXYPYRIDINE,O-TMS)	152.1(13.7882,2-Hydroxypyridine)	174.1(13.8854,MU16_Pyruvic acid-TMS(MeOx))	117.1(14.225,NF07_Lactic Acid, O,O-TMS)	56.2(14.5743,Unknown)	88.1(14.6624,NF07_Glycolic Acid, O,O-TMS)	75.1(14.6831,Unknown)	66(15.042,? enolpyruvate NIST)	72.2(15.1956,NF08_L-Valine, O-TMS)	53.1(15.2211,Unknown)	154.1(15.4119,Unknown)	70.1(15.4278,Unknown)	95.7(15.4616,Unknown)	201.9(15.4905,Unknown)	118.3(15.5256,MU20_DL-ALANINE-C13-(N,O-TMS))	143.1(15.7033,Unknown)	81.5(15.972,Unknown)	102.1(16.0092,NF07_Glycine, N,O-TMS)	45.1(16.1711,NF07_Oxalic Acid TMS)	45.1(16.5521,5,6-Dihydrouracil; GC-EI-TOF; MS; 2 TMS; BP)	41.2(16.6147,Unknown)	41.1(16.6347,? ACETONITRILE; EI-B; MS)	152.1(16.716,Golm_Pyridine, 3-hydroxy- (1TMS))	59(16.84,Unknown)	233.1(17.0749,DL-beta-Hydroxybutyric acid; GC-EI-TOF; MS; n TMS; RT)	86.2(17.1094,NF08_L-Leucine, O-TMS)	59.1(17.2203,NF07_Pentasiloxane Dodoecamethyl)	241.1(17.562,NF07_Phosphoric Acid, Monomethyl ester, O,O-TMS)	86.2(17.77,? NF08_L-Isoleucine, O-TMS)	43.2(17.8141,L-PROLINE; EI-B; MS)	70.2(17.8293,? NF08_L-Proline, O-TMS)	103.1(17.8479,Unknown)	189.1(18.122,Unknown)	59.1(18.1427,Unknown)	144.2(18.7214,L-Valine; GC-EI-TOF; MS; 2 TMS; BP)	89.1(19.0865,Unknown)	174.1(19.2442,NF09_Ethanol Amine, N,O,O-TMS)
spleen-1_7dpi	7dpi	1028.876602	2.801659752	10.28483598	0.719834945	6.122049483	23.78562521	5.132636062	10.79421559	0.403936157	13.11814316	0.508948049	1.806636107	4.502277003	3.005354053	1153.870531	16.49535439	0.680707227	6.682352663	0.477444481	19.95484891	0.937482882	6.811387823	63.59189352	0.120979454	0.36495229	869.5652174	1.076731528	0.10328567	172.5594258	21.69775863	21.48600862	2.375138846	2.494248225	4.429919494	4.421863787	0.18024644	19.98347544	6.201024179	150.8454119	10.54837268	2.978166043	33.79153235	1.05644841	1.034582919	1.572445202	35.80718528	5.478887603	7.672629194
spleen-2_7dpi	7dpi	857.4770282	1.758729047	9.953511775	0.716268855	8.425877176	20.40357803	4.372090666	7.215419993	0.539032594	13.05565337	0.392443672	2.916567454	4.587861447	2.516236599	991.4881479	11.1056038	0.525849732	5.959780525	0.772943895	20.02837349	0.683706058	4.746957188	49.89262705	0.285516011	0.27909359	704.2253521	0.754578027	0.045971007	176.7985219	18.50186563	15.62394537	1.13868382	1.13868382	7.700819746	3.399037681	0.353233106	21.18452178	5.813304276	163.5590972	11.05152027	5.556407471	29.18832201	0.778352249	0.865899976	0.994686401	29.51530207	3.560950273	4.467187554
spleen-3_7dpi	7dpi	1441.321246	2.097903834	7.968548512	0.679934287	10.05896038	17.53701435	2.549103763	9.217872339	0.351663787	5.448648133	0.245705959	2.297740604	4.540438179	2.614849601	704.9044034	16.10849489	0.653330157	5.947246225	0.262218867	15.32260278	0.812954936	6.099837728	69.40436497	0.35487463	0.175984791	980.3921569	0.861576277	0.028897589	114.7697579	21.35333093	21.59429707	1.325466681	1.903724265	3.249984979	4.676975468	0.188675267	17.78746013	6.25762774	105.0667425	8.777833914	3.199528871	23.96328781	0.851179262	1.052239209	1.855408719	28.07821281	3.402882278	10.80999191
spleen-4_7dpi	7dpi	1864.371456	3.405268318	18.44560444	1.243717018	13.40083888	32.73265185	8.05264945	12.36933523	0.31786171	8.825188618	0.493407544	3.342704334	7.092189154	3.717629899	1457.943435	25.20366066	0.931813782	12.2751455	1.161673404	25.70256834	0.998502865	10.50272843	104.1397008	0.044001044	0.500970224	1470.588235	1.274196907	0	232.5819575	31.91244488	37.74922925	3.485249384	1.985317951	5.428170496	6.502300154	0.420072469	30.91485871	8.464700896	189.6458759	17.72508734	5.555361013	51.56028619	2.254366003	1.763937697	2.992529356	49.50277903	6.060685507	14.26550524
spleen-5_7dpi	7dpi	1111.010002	1.653471048	9.717485434	0.612286626	5.849622563	19.25455361	2.055766143	2.358584118	0.185794393	4.489064229	0.068487804	1.449564178	3.856684074	2.434430116	872.1367118	14.28211265	0.472480944	7.918690059	0.348382176	16.5507004	0.211972583	5.42313033	62.60874844	0.036366458	0.156078611	735.2941176	0.808552295	0.05999758	131.7872319	18.75815854	19.84504866	1.300277746	1.127077184	3.348968703	5.330162382	0.265602496	20.38842298	4.417180337	112.3335826	12.11484157	3.855693549	33.5492601	1.650216463	0.842230182	1.384189456	29.96808378	3.90663489	9.95209861
spleen-6_14dpi	14dpi	1274.228131	1.877107567	14.31925794	0.956336159	4.358815904	18.51216428	5.300037044	2.936937152	0.49381657	6.361822691	0.12927787	2.308685822	5.775715591	2.012431446	687.5004268	18.37915211	0.556588356	7.135533852	0.610646778	20.99849603	1.146785402	6.645629406	79.26938478	0.174267281	0.615625843	1111.111111	0.953313156	0.096913947	139.9666787	19.00758127	26.64262204	1.378489756	1.534085542	3.358735101	3.549539991	0.54965323	25.3487764	4.548198204	144.728621	15.44257061	2.803035864	32.79016711	1.025865248	0.991545263	1.698216869	38.8061226	3.573012727	11.2491308
spleen-7_14dpi	14dpi	897.2743976	1.536053443	12.8215402	0.997947934	6.03437085	19.35319993	4.305093716	6.302861907	0.462962963	11.52988726	0.25126569	2.162907043	4.077169647	2.162407757	1282.585778	11.74570364	0.486304585	4.227704382	0.222057458	19.16446981	0.712481152	5.273833418	57.2094405	0.078263084	0.267742129	800	0.660680227	0.018972869	163.7022807	18.04669323	16.77089262	2.049943581	1.974925856	1.549534166	3.214028938	0.499660486	24.25206954	3.549049858	201.4942382	13.74022648	2.820841197	28.32674276	0.943775401	0.917313242	1.879811869	39.20718373	3.863100766	7.63645487
spleen-8_14dpi	14dpi	1127.769801	1.812731038	17.80080916	0.454160542	12.01687206	19.75136846	4.866542195	4.997017528	0.161451492	6.068667447	0.063047433	2.063356319	5.927397392	2.266109354	1430.719757	15.03344925	0.538015193	8.884681831	0.419116808	24.92000642	0.338860397	5.328055664	70.02582974	0.085262658	0.1891423	847.4576271	0.857007045	0.044899785	176.6549967	19.33021786	22.11369164	2.167392406	2.226528708	2.342923969	3.739979995	0.550061477	32.93751226	4.282062764	157.4083206	19.89905277	8.33086567	40.81828497	1.525966907	1.234822308	1.719959008	45.3678691	4.022989441	9.482928441
spleen-9_14dpi	14dpi	1305.77425	1.231773408	17.51607229	1.057902849	8.90491273	16.27940572	2.341054517	7.844889508	0.803947448	4.417225558	0.245310805	1.613114274	6.207961818	2.058392532	1310.005209	17.36503652	0.576252046	8.319037454	0.409231923	16.90834087	0.261295153	6.458818214	76.39735298	0.207307203	0.045669565	1086.956522	0.833306453	0.022508572	157.1261379	18.35231465	22.51933623	2.488665075	2.881097122	2.601697248	5.6558494	0.777687448	25.33551733	5.002448411	135.6793841	16.9500959	3.333552025	33.35297255	0.384766084	1.233893779	2.131790047	43.79140403	3.410864074	10.37416787
spleen-10_14dpi	14dpi	1205.563327	2.373257501	27.17411232	1.312197931	16.41942597	25.71719591	4.452683122	12.61687728	0.182075312	3.489567512	0.157903244	6.34563851	12.92546354	2.177369581	2128.092782	36.2427185	0.284100269	12.17110669	0.361639238	24.40750936	1.087743022	10.45332031	125.6960048	0.156961474	0.283158501	1282.051282	1.121960623	0.087270579	254.9330606	28.09076733	45.38572441	3.142996574	1.995922115	3.360859103	9.303420545	0.671795113	37.43028901	7.444682758	183.5400755	25.52476114	6.837869696	51.61489751	1.484855554	1.073930412	4.053059206	88.28863222	4.440126204	25.62333295
spleen-11_28dpi	28dpi	707.3525905	2.081999282	19.94341078	0.899034514	11.21781774	18.78476953	3.35360455	16.85736488	0.554529353	2.418318645	0.098931217	2.6159472	6.913725094	3.622332609	565.5109517	25.48566387	0.671469326	11.03656079	0.69743	12.37341856	0.193886476	9.144004262	104.5644497	0.17540996	1.907992603	1282.051282	1.033281603	0.205580473	127.8013579	21.98214227	33.25749449	3.588420017	3.70185179	3.289521445	5.700823691	0.448815617	20.10712674	6.968453	155.5760047	11.95524122	2.256239842	9.522188135	0.462146774	1.564189081	3.083940972	39.58628583	3.632155567	13.48060623
spleen-12_28dpi	28dpi	51506025.78	209230.2333	1685336.12	83960.29259	751497.736	1581435.04	475444.0962	1489167.537	46307.90666	93956.80947	6182.514803	1002333.682	544374.7823	524503.6573	74375618.25	54092.65065	41327.06374	688279.3452	20010.44932	1250243.817	42371.99582	293730.4075	6343625.914	1671.891327	62068.96552	1010.10101	137826.5413	7279.693487	8903169.627	1765813.305	1073528.387	267467.7812	97631.48728	56931.3828	119383.4901	24486.24173	126053.6398	1347457.332	14806722.39	146917.4504	186799.0247	568390.8046	20219.43574	26785.0923	44078.71821	4690473.703	302298.8506	90386.62487
spleen-13_28dpi	28dpi	1720.664854	2.187812612	22.06904435	1.225343134	15.92105719	23.27758038	7.534573479	8.290630676	0.488981765	5.913738112	0.075369369	2.520278194	8.790116884	3.288940722	1050.593866	30.99913293	0.810155072	10.85003792	1.253967738	15.01714997	0.959318146	9.354730629	120.6923595	0.053572653	1.57382799	1470.588235	1.290470674	0.073005871	134.2239188	28.81315859	41.34732113	3.483272896	1.877668969	2.856420332	7.727329987	0.459569328	25.33933969	10.02202529	163.2823562	12.98506571	3.505857444	11.20324977	0.188817341	2.197003999	1.81516754	51.08178734	5.111461371	18.25094237
spleen-14_28dpi	28dpi	2292.745622	2.008141138	17.89252635	0.869958227	7.416095439	24.05012947	6.207592148	8.423710006	0.694810119	6.297497779	0.25516785	2.611366889	6.579525403	2.209589441	1311.168248	19.39891199	0.707120849	6.855584189	1.354180258	22.37960076	0.101470256	4.956001303	81.82886021	0.06491112	0.556967252	990.0990099	0.935428925	0.071999116	133.0405628	24.36368002	31.70124793	1.320419015	1.419277904	2.728691873	6.676705556	0.688654753	29.44353472	5.964921553	144.0735879	16.84816612	3.701239513	11.45643959	0.519848538	0.746291351	1.131094916	50.64671471	4.983980234	9.984188248
spleen-15_naive	naive	8620.928603	0.745502637	29.66762997	0.44356503	11.58210967	29.69655813	14.64668599	44.37398027	0.48273857	4.137931367	0.153680817	8.410860787	16.20820364	8.429543553	527.0800067	70.06037307	0.96668248	18.83102294	1.491005273	22.87795115	0.7822655	8.512109327	268.1549479	0.121136647	1.677230263	3333.333333	2.050885587	0.14162742	203.5264384	47.91225513	100.3385076	3.10374986	3.564792317	1.45725576	10.30927089	0.77081477	33.59101087	12.31314823	304.4043356	22.84600965	3.967978463	23.96757829	1.821871033	3.989071907	2.115371263	78.80571563	4.94671434	50.59835477
spleen-16_naive	naive	3652.916	1.238307876	7.272812033	0.45904423	5.495286824	10.55328731	5.039790077	22.38792529	0.496174547	0.836969361	0.213321945	3.097188683	8.564332147	2.931876002	358.6209141	33.24700559	0.401102017	6.481250448	0.174299638	4.586658318	0.463537708	4.392729277	99.78831652	0.065510176	0.658412744	1515.151515	1.635389412	0.117066921	97.86865552	16.85740014	41.56159497	2.271334768	2.793997183	2.208426079	6.395401373	0.522425917	9.959202248	4.762613447	120.2000576	6.520745753	1.165939235	0.116120926	0.128418865	2.554896865	2.300897121	28.89660959	1.585724658	24.62425823
spleen-17_naive	naive	7091.336887	2.464686182	17.92548613	0.489268958	19.41064297	23.65246108	10.42782352	40.89287153	0.699947082	0.982503624	0.256283739	6.684197203	17.33013454	5.925260245	916.0944087	61.06146003	0.760424095	12.38093365	1.355775687	17.61219537	0.407971989	7.758903484	207.0088537	0.119962603	2.285237992	2631.578947	2.355629271	0.119962603	221.5421742	39.86773658	79.55949495	5.951037334	5.626345168	2.080012716	12.02947297	0.894266668	33.2628535	10.14377984	272.8212292	19.49937564	1.364698524	17.9542375	1.334955729	4.310722253	5.562893874	68.61910395	3.567648121	39.90640221
spleen-18_naive	naive	4189.39566	1.326324435	8.427020069	0.552430121	8.274455848	13.90179943	7.315700452	11.67854502	0.892931315	1.549634162	0.093814692	2.033164312	8.492228969	3.831945688	524.449659	38.38528096	0.144874492	11.58626828	0.59703055	11.90831412	0.269755688	5.292378994	132.8329916	0.158408415	0.649320706	1923.076923	1.867681346	0.219618656	131.9169911	24.36998113	56.38293758	3.824563548	3.880544775	1.251580269	9.517116033	0.510905587	23.74619033	7.750631517	171.1724418	12.96918911	3.902076015	12.87076058	0.20393161	3.168783471	1.904899635	56.75481287	3.052207181	23.6988216
spleen-19_naive	naive	4350.693757	1.237557998	7.010687361	0.505237147	5.174103757	13.39247813	6.165306451	22.51597539	0.129119729	1.845577018	0.185970953	4.714154873	9.28505751	3.069644894	487.4256912	40.35858745	0.638211196	10.64595376	0.788208494	7.603289102	0.491747027	5.648506343	141.5634017	0.106315	0.842490171	2040.816327	1.643546398	0.085437433	128.5438291	24.63553035	50.33260471	3.340410894	3.304758431	2.138826551	3.298334563	0.235113537	18.0488182	7.370102727	147.2186531	11.02464072	0.758979898	0.324405288	0.367124004	3.468888235	3.871664702	48.39002731	2.574364741	27.10486486
spleen-20_naive	naive	6647.997259	1.453482949	18.00987346	0.561274759	14.17230915	20.98681647	9.8089446	35.34135768	0.58800213	1.828638024	0.048109265	4.475619508	14.73309796	3.367162603	840.0232424	63.50957535	0.164737786	10.00283952	0.356688895	13.36951616	0.561760711	6.785836135	217.8300051	0.074350681	1.611903357	2702.702703	1.891811808	0	191.2634858	32.4149537	82.75036568	6.095784051	6.780004708	4.121360373	10.201108	0.644858532	31.99654889	9.704464881	221.4970002	19.06001611	3.433252097	17.75669238	0.814455841	4.564062803	7.477346076	84.66841889	3.628118919	36.303543
[truncated: 213 more columns]
