# Supplementary material for: Metabolomic analysis of murine tissues infected with Brucella melitensis
Source: PLoS One. 2025 Jan 27;20(1):e0314672. doi: 10.1371/journal.pone.0314672 (PMC11771894; doi:10.1371/journal.pone.0314672)
Supplement: S3 Table — (CSV) [file pone.0314672.s003.csv]

FileName	timepoint	175.2(12.2699,? 2-METHYL-2-PROPYLAMINE; EI-B; MS)	161(12.4683,Unknown)	152(13.7324,NF07_**4-HYDROXYPYRIDINE,O-TMS)	191.1(14.185,NF07_Lactic Acid, O,O-TMS)	173.9(15.1536,? NF08_L-Valine, O-TMS)	118.1(15.4409,MU20_DL-ALANINE-C13-(N,O-TMS))	177.1(15.9589,NF07_Glycine, N,O-TMS)	233.1(17.0288,DL-beta-Hydroxybutyric acid; GC-EI-TOF; MS; 2 TMS; BP)	170.1(17.0722,? NF08_L-Leucine, O-TMS)	282(17.1762,NF07_Pentasiloxane Dodoecamethyl)	241(17.5358,NF07_Phosphoric Acid, Monomethyl ester, O,O-TMS)	150.7(17.7411,? NF08_L-Isoleucine, O-TMS)	218.1(18.68,L-Valine; GC-EI-TOF; MS; 2 TMS; BP)	234.1(19.0513,? ACETALDEHYDE DIMETHYL ACETAL; EI-B; MS)	225(19.3317,? pyrophosphate meox1)	171.1(19.495,Unknown)	189.1(19.5164,NF09_Urea, N,N-TMS)	189.1(19.5563,NF09_Urea, N,N-TMS)	205.1(20.2059,NF07_Glycerol, 3 TMS)	158.1(20.2452,Golm_Phosphoric acid (3TMS))	299.2(20.2493,Golm_Phosphoric acid (3TMS))	219.1(20.9114,? NF08_L-Threonine, O,O-TMS)	174.1(21.3137,Glycine; GC-EI-TOF; MS; 3 TMS; BP)	248.1(21.4005,Succinic acid; GC-EI-TOF; MS; 2 TMS; BP)	205.2(21.7304,NF08_Propionic Acid, 2,3 Hydorxy, O,O,O-TMS)	241(22.0962,NF07_Uracil, O,O-TMS)	246(22.358,3-Aminopropionitrile; GC-EI-TOF; MS; 2 TMS; BP)	204(22.5516,Unknown)	204.1(22.5681,Unknown)	189.2(22.8031,MU20_DL-ALANINE-C13-(N,N,O-TMS))	292.1(23.2543,L-Threonine; GC-EI-TOF; MS; 3 TMS; BP)	161.1(23.6662,Unknown)	234.1(23.8529,Unknown)	160.1(24.3751,? NF08_L-Aspartic Acid, O,O-TMS)	248.1(24.528,beta-Alanine; GC-EI-TOF; MS; 3 TMS; BP)	209.9(25.4401,Unknown)	233.2(25.5407,Unknown)	245(25.8459,L-(-)-Malic acid; GC-EI-TOF; MS; 3 TMS; BP)	155.1(26.0656,Niacinamide; GC-EI-TOF; MS; 1 TMS; BP)	179.1(26.1111,Unknown)	158.1(26.4349,Unknown)	232.1(26.6911,L-Aspartic acid; GC-EI-TOF; MS; 3 TMS; BP)	230.1(26.9398,L-5-Oxoproline; GC-EI-TOF; MS; 2 TMS; BP)	158.1(27.0756,? NF07_L-Glutamic Acid, O,O-TMS)	292.1(27.5392,NF07_Threonic Acid,O,O,O,O-TMS)	246.1(29.0816,L-Glutamic acid; GC-EI-TOF; MS; 3 TMS; BP)	307.1(30.2872,D-(-)-Ribose; GC-EI-TOF; MS; 4 TMS; 1 MEOX; BP)	217.1(30.9692,Unknown)
liver-1_7dpi_new	7dpi	1.438560133	4.409032776	15.87363822	4043.964302	0.048543236	1000	3.256130917	1.150101287	0.738417304	3.78637242	892.9957711	0.147496756	14.47895371	5.143715985	9.1616023	26.82760616	329.4825478	329.4825478	1557.561076	191.2575499	19016.40201	4.325015637	287.7325641	89.43437795	3.078761401	21.21712829	4.443573156	8.656565939	8.608956227	159.0108382	4.866459424	10.35184511	22.34762558	52.77676646	16.1555624	2.058419918	13.64064936	9.478066859	3.066625592	4.035623267	3.379356055	128.3417817	109.1914751	50.98906844	14.98772416	67.11102398	6.396504887	23.29141812
liver-2_7dpi	7dpi	4.712953414	14.2867176	59.15033767	21418.0593	5.097382555	1000	3.700130484	11.88403547	4.043898851	23.00660553	5326.716716	18.32692002	30.68779548	18.11252685	1.090448045	97.93702016	1110.885629	1110.885629	8678.066469	276.8887854	80524.98235	22.6665336	634.3598331	191.8338379	11.48482059	59.00617674	29.89306216	8.183904987	7.51115399	243.0146638	9.263263729	45.73967494	102.8200095	412.3704862	22.44105112	5.01975744	6.620313384	54.68504534	9.651389305	78.61206294	117.3543882	193.4343938	1284.721529	205.6289298	53.42086489	82.89992644	50.13103859	126.4254374
liver-3_7dpi	7dpi	0.52566688	2.763335213	8.623326229	2749.636215	0.094978448	1000	2.04651674	0.983236005	0.347059611	2.334438827	606.03597	0.060332221	8.789986524	2.841587896	7.223140812	22.8826377	297.2604393	297.2604393	723.5679162	139.4988483	9848.409619	2.144481931	182.9022068	58.97862925	1.841626127	13.81906546	3.075748597	8.495493601	8.176509381	128.5040476	3.093669059	7.029002475	15.96892353	22.60905198	14.16911181	0.578233568	11.3603781	7.129357062	1.979016334	5.275186612	1.331490313	81.72865554	67.68259756	26.83230749	8.591666746	45.26350247	6.27096694	13.54309035
liver-4_7dpi	7dpi	357.8431373	352.9411765	3696.078431	2853725.49	274.5098039	1000	686.2745098	553.9215686	627.4509804	45333.33333	46186.27451	1661.764706	1495.098039	1348.039216	1897.058824	245.0980392	1063.72549	1063.72549	11186.27451	333.3333333	3343.137255	617.6470588	1661.764706	563.7254902	808.8235294	4465.686275	681.372549	465.6862745	387.254902	950.9803922	1450.980392	264.7058824	647.0588235	357.8431373	343.1372549	509.8039216	308.8235294	656.8627451	1901.960784	519.6078431	2279.411765	264.7058824	808.8235294	1656.862745	1029.411765	328.4313725	681.372549	1142.156863
liver-5_7dpi	7dpi	0.250816875	3.025439461	7.7265358	2978.459146	5.628680941	1000	1.556190486	0.835013786	0.50163375	1.948990978	447.1783414	0.081937682	8.898057014	2.43311133	8.798605934	21.23937312	271.9974531	271.9974531	702.6306374	120.4859217	9887.108013	2.326779987	194.6245128	65.43881069	2.186672805	12.31316957	2.97602666	5.496079501	5.345964663	107.232658	2.829039215	5.623051635	19.37669817	23.57178241	16.5958208	0.69240469	13.09376673	7.81347731	1.314755788	2.515674491	1.404199212	101.533298	57.61532572	41.30284668	11.89472446	50.06642582	7.31622191	16.8141128
liver-6_14dpi	14dpi	1.019893815	4.04532909	12.86585881	1766.490335	0.282530921	1000	3.953292502	3.155998806	0.495499304	4.097768541	486.4957711	0.062071187	14.5064645	2.151087691	17.89576535	45.13752514	661.438061	661.438061	554.2261382	176.7926533	14691.71275	2.902363093	160.0484155	49.40545435	2.762167826	9.009953864	3.503811492	12.20662	11.69078703	176.7016869	4.026065618	11.19100696	32.15822588	26.72485662	9.712000394	1.980927022	18.25642035	11.2894647	2.884169814	8.193396696	2.218509842	147.084099	116.5204605	42.36572557	23.51855875	118.8920079	5.832551201	5.73944442
liver-7_14dpi	14dpi	2.549736405	6.482321653	21.97580189	3674.445337	0.149779598	1000	6.193212198	4.326192098	1.339308262	10.59603572	1595.999143	0.128880119	21.33662616	5.156946377	18.3027185	62.29612123	772.8104748	772.8104748	1829.796387	312.7554744	28035.80952	7.178970944	328.0260268	102.4962686	4.150288152	20.394408	10.64480117	19.70646682	18.39676615	339.5189985	6.672158585	22.60452787	44.14492395	82.53552476	28.19688006	2.828396122	32.36806769	27.20067157	4.895702893	28.00181825	5.978992541	232.0399459	267.0570225	109.1823601	25.03931714	176.4055335	12.33940057	18.69110048
liver-8_14dpi	14dpi	1.460525532	4.292847628	14.75702856	2953.118415	0.307048933	1000	3.169725676	4.151581769	0.742521374	4.657103396	922.9564026	4.829891389	14.24450201	3.786158514	11.59547529	37.91412203	501.052489	501.052489	1448.883358	219.2702976	19290.61189	4.778521986	209.5474706	69.39422631	2.492583542	16.91104104	6.240215004	16.23039644	15.79142154	252.896242	4.221630955	12.36368136	26.98995144	43.30440691	22.96445821	0.890792151	20.68202223	17.52864136	4.896438116	11.97023844	2.134165206	190.9365693	151.365784	53.6518392	15.24620538	123.2620505	6.442190158	19.17596472
liver-9_14dpi	14dpi	0.448041886	2.500853753	8.953227661	1102.048912	0.071344249	1000	1.231877372	2.916552912	0.148396039	2.263990845	297.7499926	0.053270373	10.15846985	2.296333571	13.47930684	23.06797395	253.149373	253.149373	452.8733183	56.6463827	8100.601099	2.313456191	175.2814055	55.20618012	1.358394507	12.63173716	3.085876597	9.209115702	9.089257363	191.2511023	3.87922465	9.172016693	29.90941183	29.84282386	13.75802504	0.487043409	20.29410953	9.595325905	2.888015212	5.763664088	1.628551398	81.72626448	75.93025767	52.7662068	10.82625202	75.10837191	5.042611542	9.054060867
liver-10_14dpi	14dpi	0.455916238	2.953353356	12.1946613	3060.461169	0.33117615	1000	2.841790038	1.806974376	1.123539245	3.904716142	491.0832798	0.075546814	13.86547572	2.540481233	11.7615848	30.18095219	392.2355444	392.2355444	934.3050176	244.0495903	14188.94697	2.989369861	206.3886251	63.8212457	1.930836013	16.15823368	3.016601852	12.61192568	12.61192568	236.6864113	3.992561274	9.471462191	30.47699029	36.48823271	22.55160243	1.574184775	17.08148602	10.59060918	4.761206184	9.793853827	2.387630703	163.2109856	120.7484054	44.13778685	9.379224802	89.18037856	5.028255387	12.96945537
liver-11_28dpi	28dpi	0.766442967	2.285281837	10.35444256	1297.453618	0.474088433	1000	2.026289082	2.26421124	0.518863452	1.851578714	606.8648005	0.064089733	13.81002047	2.033312614	14.06286764	37.70934516	513.051479	513.051479	584.8802663	143.2256275	10068.49524	2.950761526	170.0757137	54.3884786	1.483721208	10.708253	3.999023729	26.09154472	26.20655506	208.6647563	4.715424028	9.055967017	25.05908547	17.28579104	12.56685525	0.718156182	18.35951355	13.23057906	4.964759426	10.7442486	1.694427178	71.18964591	91.93364869	36.55134027	11.35880769	102.1353294	6.8725264	12.45272285
liver-12_28dpi	28dpi	1.189894674	2.872609129	12.47259939	2329.105397	0.536278315	1000	2.847403179	1.231614867	0.636232945	2.688344943	746.8522983	2.782215377	12.09103346	2.587521143	16.55770163	49.94950118	732.3762605	732.3762605	695.1914001	226.8683259	12682.55713	2.730065136	219.6907143	72.05685767	2.127729848	11.53476422	4.804775571	11.93197523	10.97936415	302.654795	3.629656799	8.427479005	20.88182581	19.89531708	16.01186244	1.367205495	20.7992546	15.03056873	3.670507822	11.8911242	1.547123827	62.19263951	113.1243036	38.08097542	11.29487311	67.77271534	7.048105121	18.82276045
liver-13_28dpi	28dpi	9.274599714	5.305570172	25.56866872	9721.973991	1.459821093	1000	4.495226641	4.096820266	1.608659701	6.977373525	2007.010449	0.112756521	27.52612193	4.583928437	9.906036232	95.00714125	1519.198677	1519.198677	2569.193415	752.4438097	33597.37202	9.575283771	605.7415621	204.6621063	3.554085545	26.7157784	7.885439375	22.83545065	22.83545065	635.2146132	8.873186499	18.94910922	34.69442983	46.03472901	38.28159062	7.622340825	18.6288807	19.33398482	8.674735022	66.17454709	6.069307675	101.5379989	289.343757	55.57092385	23.02788845	115.7558445	12.43779599	36.42787341
liver-14_28dpi	28dpi	12.4563949	16.84005804	55.67560893	23531.71596	2.878708363	1000	8.115179205	12.6416201	6.826320501	18.98172445	5090.308863	0.19294292	58.76269564	13.14713055	7.590374464	244.0071929	3799.431976	3799.431976	7672.888433	1378.214429	89031.10626	22.35822554	1190.345908	384.8169358	9.496650511	75.97706295	25.44531226	41.89948446	40.74954465	1854.474732	15.21933751	44.21865835	64.56641867	124.2861112	111.2586053	7.617386472	30.95962091	50.98323712	27.30914086	151.051153	19.12064335	225.0679159	1089.687587	135.2568456	54.47550397	267.5423703	34.07371963	89.60269194
liver-15_naive	naive	1.118961043	1.28490618	9.01888444	1378.442558	7.773127289	1000	0.881729616	0.965286498	0.164192195	1.708533729	430.5031702	1.959788689	8.404770572	0.744415859	14.70016811	25.42174314	358.1060985	358.1060985	580.3580558	116.2521642	9212.067951	1.180313999	186.7940393	62.86924984	1.057023774	6.797907455	3.02849874	7.639903728	7.362938958	115.1443051	1.974396535	6.395315205	20.41826355	4.993546253	12.40965777	1.047674752	15.4545173	7.631139021	3.845953831	8.300178391	0.830309996	15.14716821	37.28857333	19.97535364	7.029295744	37.15593409	5.981620992	5.543385596
liver-16_naive	naive	60.29585979	24.02721667	496.7042313	100030.6188	18.65070927	1000	10.44925731	62.60441663	17.86093983	239.4216458	24410.61936	23.57158045	45.04723429	58.01767869	2.946447556	4.131101728	2.946447556	5.467634641	54842.77513	61.05525349	604512.3781	157.8020109	30.10236627	216.5183318	78.3390541	2.065550864	129.8563227	2.73381732	7.411682513	7.806567237	2.490811336	5.467634641	869.5057866	112.5117706	2.855320312	2.43005984	4.799368184	306.1571641	128.853923	5.01199842	3150.390328	8.110324717	2568.482124	37.78743052	458.9471766	1.701041888	287.2938246	398.8031955
liver-17_naive	naive	0.923500457	0.98118389	6.998357719	1035.18237	0.058814481	1000	1.420030403	0.934810934	0.077476768	1.87867025	219.3627451	0.743663871	5.903503533	0.711429011	4.482342083	14.50285929	207.1847544	207.1847544	536.7149398	125.8403685	8910.998421	1.300139345	141.1813341	47.85406318	0.826795878	6.053932879	1.20852448	6.767058462	6.69636798	427.7950451	1.783096718	6.399467955	11.91728422	3.829727553	5.025810509	0.450722513	10.26538904	3.044214917	4.499307799	6.044884497	0.72443606	10.51026086	71.4132215	11.98005737	4.734565723	12.69148638	2.78350842	7.006840577
liver-18_naive	naive	0.745784893	0.894806397	8.530126391	1815.713234	0.104315053	1000	1.575563725	0.951028147	0.176793694	2.427018412	297.7307412	1.824836059	5.713619956	0.563572235	5.412867465	18.62497858	275.8713186	275.8713186	539.9685836	88.43139287	8249.192405	1.066181128	171.6571936	57.37463397	0.452483477	5.265200701	1.187430443	4.119767228	3.638834191	309.9267966	2.113395882	6.309028603	12.24076185	3.829175295	11.11294001	0.651630397	18.29374442	5.204237359	5.801678118	8.765851316	1.975889675	12.54828805	62.03900706	15.69535127	3.569065032	20.07522876	6.408602063	13.35097206
liver-19_naive	naive	0.585580247	1.570943944	7.016712101	1269.928789	0.238332442	1000	1.462669259	1.182692708	0.114040792	1.913706998	269.0632318	3.728108813	6.530437039	0.797644865	5.102364424	14.14682432	188.3704019	188.3704019	720.4091374	107.7448433	9645.504839	1.147455385	143.3979671	47.5601357	0.575970067	5.032530456	1.603618553	3.594847663	3.542952695	441.8965368	2.425609205	7.180725825	16.32577226	4.231041519	10.59233941	1.127594348	14.77597071	4.610963933	6.47918275	8.945795386	0.984723019	17.05422383	83.45415464	21.27437382	5.259330683	28.3186351	4.635950399	13.14480298
liver-20_naive	naive	0.62262597	0.591894184	6.845812487	1797.189886	0.058390392	1000	0.80148496	0.763992182	0.105717341	1.817477781	235.5978562	1.80764361	7.121169283	0.361405795	6.9097346	20.74272579	301.5654771	301.5654771	430.7477658	75.35433748	6631.532041	0.476342672	84.8516884	28.45455998	0.352800895	4.416772179	1.800267981	3.961327121	3.886956201	286.4989121	1.628784619	8.414977443	17.71994739	1.979126971	9.309272394	0.212663954	19.30816605	4.198576504	5.634365512	8.419279893	0.515679357	14.64308105	44.81493319	8.700783046	4.533552963	24.38751552	5.250218196	9.925137371
[truncated: 59 more columns]
