# Supplementary material for: Metabolomic analysis of murine tissues infected with Brucella melitensis
Source: PLoS One. 2025 Jan 27;20(1):e0314672. doi: 10.1371/journal.pone.0314672 (PMC11771894; doi:10.1371/journal.pone.0314672)
Supplement: S4 Table — (CSV) [file pone.0314672.s004.csv]

Sample	Group	221.1(12.1274,NF07_Boric Acid, O,O,O-TMS)	58.2(12.3128,? TERT-BUTYLAMINE; EI-B; MS)	145(12.5421,Unknown)	152.1(13.7815,NF07_**4-HYDROXYPYRIDINE,O-TMS)	45.1(13.8779,? MU16_Pyruvic acid-TMS(MeOx))	62(14.1624,Unknown)	117.1(14.2106,NF07_Lactic Acid, O,O-TMS)	56.1(14.5613,Unknown)	159(14.5806,Unknown)	159.1(14.5957,Unknown)	66.1(14.644,NF07_Glycolic Acid, O,O-TMS)	55.1(15.1882,Unknown)	154.1(15.388,Unknown)	79.4(15.4541,Unknown)	118.2(15.5175,MU20_DL-ALANINE-C13-(N,O-TMS))	117.3(15.5195,MU20_DL-ALANINE-C13-(N,O-TMS))	81.6(15.9721,Unknown)	102.1(15.9942,NF07_Glycine, N,O-TMS)	74(16.1581,? NF07_Oxalic Acid TMS)	100.1(16.4344,Unknown)	74.2(16.4488,Unknown)	45.1(16.5384,5,6-Dihydrouracil; GC-EI-TOF; MS; 2 TMS; BP)	41.2(16.6052,Unknown)	152(16.7037,Unknown)	152.1(16.721,Unknown)	89.1(16.8257,Unknown)	233(17.0723,DL-beta-Hydroxybutyric acid; GC-EI-TOF; MS; 2 TMS; BP)	86.1(17.0978,? DI-ISOPROPYLAMINE; EI-B; MS)	45.1(17.5428,NF07_Phosphoric Acid, Monomethyl ester, O,O-TMS)	86.2(17.7509,Unknown)	75.1(17.7695,Unknown)	45.1(17.9355,? 2,2'-BIPYRROLIDINE; EI-B; MS)	101.1(18.1215,Unknown)	144.2(18.7077,NF08_L-Valine, N,O-TMS)	174.1(19.2313,NF09_Ethanol Amine, N,O,O-TMS)	189.1(19.3139,Unknown)	110.1(19.347,pyrophosphate meox1)	45.1(19.513,NF09_Urea, N,N-TMS)	189.1(19.5172,NF09_Urea, N,N-TMS)	63.1(19.5406,Unknown)	224.9(19.8981,Unknown)	318(20.1895,ethanolamine)	205.1(20.2198,Glycerol)	75.1(20.2377,? Glycerol; GC-EI-TOF; MS; 3 TMS; BP)	211(20.2426,Golm_Phosphoric acid (3TMS))	299.1(20.2446,Golm_Phosphoric acid (3TMS))	158.1(20.886,NF07_L-Isoleucine, N,O-TMS)	75.1(20.9067,Unknown)
repro-11_28dpi	28dpi	291.0004811	1.144899291	0.101690127	0.638303699	0.29967389	0.10985232	25.25365531	3.902135176	0.084286444	0.188337535	0.072245523	0.048602147	0.175318501	0.162535563	361.2423208	1000	0.006071052	7.487260234	0.039630481	1.410609016	1.609402252	6.629150711	0.082734952	0.154643195	0.134709906	0.304463276	0.013558684	0.282506303	2.355062394	0.325981784	0.816725183	0.180209071	0.079868067	2.166994683	3.538243043	15.6593689	6.492720673	10.0319081	14.07637573	0.016796578	0.038517454	0.180849904	6.182118889	14.51929273	54.83657806	161.3347087	0.579313307	1.684312293
repro-12_28dpi	28dpi	295.2543826	1.051051936	0.078896459	0.618119516	0.228704528	0.101131195	14.20385027	3.314879731	0.131596469	0.18945592	0.078435795	0.035563293	0.095910332	0.040784156	378.1118803	1000	0.007370631	3.345498559	0.02843835	0.073214932	0.436709868	2.344413357	0.099196405	0.099134983	0.074535503	0.361928678	0.022756822	0.256067995	1.336141789	0.107611208	0.282694398	0.150729398	0.073890573	1.121994257	2.292603965	10.60827235	3.371050079	0.671802276	0.024108105	0.00669499	0.023555307	0.067564115	4.115084536	7.29265556	23.53119914	64.41786882	0.291846264	0.405876063
repro-13_28dpi	28dpi	356.1656195	1.010434998	0.118442037	0.710274142	0.309956555	0.172094974	32.72516361	3.529682688	0.074447316	0.091564012	0.073966124	0.098988121	0.04042015	0.093076331	344.0388185	1000	0.012923449	4.436661351	0.028355972	0.115520513	0.715739111	3.361299769	0.276926144	0.141745491	0.129887538	0.782590464	0.016188682	0.773997745	1.273406566	0.484285636	0.920073966	0.147897877	0.057055653	2.406889298	3.177174989	13.38986197	3.763129674	5.164464639	6.912911076	0.003402717	0.019419545	0.067298174	3.704561703	8.426363836	29.48027799	78.90968709	0.520993731	0.428879784
repro-14_28dpi	28dpi	341.4015609	1.735331443	0.124676752	0.933196673	0.636586391	0.64915716	97.86496467	3.325899508	0.130529808	0.150317129	0.080778829	0.233058062	0.186167099	0.024742466	365.2926395	1000	0.010242849	11.73587684	0.10472315	0.245529063	0.830136323	3.931092234	0.379284703	0.236250639	0.216164013	0.659000936	0.06937202	2.066195407	4.290157288	1.535196822	0.709982388	0.515501288	0.043864667	5.443807998	2.61209268	8.625143666	8.81526823	25.9023351	39.72838493	0.086232813	0.079814405	0.242968351	13.63728876	24.21342904	84.65298692	264.2196014	1.124950781	1.160468191
repro-15_naive	naive	291.2947667	2.15627515	0.054455225	1.060377294	1.175466804	1.013691063	179.3566131	3.394544331	0.115595398	0.091963204	0.135794782	0.44716882	0.37905462	0.007949668	362.5875692	1000	0.012177446	13.96846988	0.190972704	0.263350817	1.512352049	7.815932811	0.485833114	0.180023843	0.24401867	0.474595174	0.170520377	2.996338238	10.66115509	1.970542	1.628923089	0.426752627	0.130808172	8.29190111	2.682543165	1.304432099	17.11498457	44.14291595	66.51263101	0.091421181	0.128531676	0.389533727	13.03745537	28.31097164	101.6509581	322.6121583	1.326763439	2.711848532
repro-16_naive	naive	309.8298736	1.594930632	0.117431262	0.927100788	1.007290669	0.50387104	79.54036592	3.167129513	0.155220784	0.196266911	0.214452312	0.164377972	0.280583976	0.03011554	354.4914781	1000	0.017476042	13.25960808	0.146482763	0.161411559	0.725997334	3.397703635	0.365320208	0.248404844	0.237828937	0.663251251	0.049139276	1.14493868	3.604739915	0.784422772	0.520412017	1.039211852	0.077868341	4.19863514	2.682314452	0.903014804	10.07264874	22.01165491	32.1631393	0.049655174	0.075063146	0.363256616	11.53870163	26.06638677	98.73321913	327.236656	0.586962847	0.944770291
repro-18_naive	naive	209.5746025	0.539270968	0.094851484	0.991846154	0.766238203	0.589034015	89.2305141	3.529330559	0.057752983	0.172330658	0.174618234	0.108278555	0.297484224	0.111792801	375.7228406	1000	0	12.59346568	0.181116273	0.051752243	0.837186184	3.556284161	0.42883745	0.158472595	0.24795325	1.04688057	0.036137056	1.011273966	3.934927572	0.319000692	0.813050609	0.484833311	0.121407247	3.036606772	2.658759039	10.41824697	7.805902501	26.82317747	40.48656524	0.027285135	0.064615709	0.518119186	12.82454392	29.95665808	113.6380454	387.3238633	0.611511927	1.165204564
repro-19_naive	naive	301.9457477	1.33260794	0.099542349	0.924028045	0.621577388	0.524187827	82.28971309	3.195315842	0.089453164	0.136846632	0.205639456	0.082834144	0.286449337	0.084472833	354.2468339	1000	0.016579681	11.48281085	0.103365958	0.202008635	0.841097508	3.74270237	0.314981811	0.18809584	0.166600091	0.445273686	0.015230172	1.52703362	4.290538734	1.106404538	0.829755207	0.319255256	0.055554784	4.946657125	2.6861654	8.343371109	7.898354473	11.06446309	14.61196863	0.026765261	0.081259716	0.482256657	18.54424487	28.68773237	99.93608469	339.2484238	0.968272659	1.427876845
repro-20_naive	naive	397.9847024	1.086395935	0.054386121	0.773244628	0.913355215	0.288843364	42.24889662	3.532643876	0.040789591	0.203417359	0.039993697	0.023512049	0.060322167	0.050274	375.2310415	1000	0.017343867	9.66258983	0.058763541	0.609887291	0.729901543	3.492418044	0.254984687	0.120379037	0.129167038	0.602989539	0.030409801	0.732289226	1.901955619	0.524394961	0.551355886	0.284731242	0.080949099	2.543015442	2.646183262	16.90290804	3.871927051	10.35806894	15.48223643	0.016017376	0.020593769	0.175892675	5.602234766	13.6361924	53.67986445	152.9068453	0.604382354	0.948407734
repro-1_7dpi	7dpi	254.2874269	0.961291132	0.040675224	0.796233655	0.489167994	0.144203354	33.57894712	2.855110203	0.052974637	0.191851474	0.149691282	0.03757616	0.116085799	0.06459613	332.060683	1000	0.001743224	6.676450672	0.132936963	0.057235851	0.342704905	3.428985965	0.095393085	0.143719126	0.157568071	0.657485946	0.029731652	0.360427681	1.537588039	0.198695242	0.421601927	0.197500811	0.064176465	1.702354979	2.374948865	9.134267236	4.009931469	4.788410066	6.676902619	0.00587531	0.03473535	0.15437216	8.696492065	12.31061486	39.60349662	142.0718758	0.484874498	0.215094459
repro-2_7dpi	7dpi	268.6991859	1.240119485	0.068310137	1.060267857	0.619846376	0.395023634	66.35287553	2.997242647	0.170627626	0.187237395	0.129103204	0.038044905	0.195049895	0.031414128	362.664161	1000	0.016741071	13.02429097	0.047268908	0.170168067	0.504004727	2.889935662	0.241727941	0.201089811	0.183626576	0.786173845	0.016511292	0.770844275	2.93126313	0.490677521	0.6002823	0.441636029	0.02081145	2.760832458	1.704963235	12.42978598	8.512112658	13.30514706	19.95319065	0.011423319	0.068966649	0.243960084	10.27232143	19.14377626	65.55921744	235.2312237	0.890657826	0.732011555
repro-3_7dpi	7dpi	375.1523826	1.124916554	0.109723494	0.744728993	0.887249181	0.438659953	77.85202854	3.425064671	0.119318449	0.20540559	0.216973028	0.160640277	0.179863619	0.008458271	349.1393894	1000	0.015178082	13.08989249	0.219881603	0.213897293	1.013655192	5.011007119	0.183206809	0.20821387	0.204937544	0.790664423	0.020159435	0.469617892	2.77595091	0.713135848	0.611135123	0.713470167	0.082844247	3.368497897	2.893062854	11.91272188	7.343483882	21.21608401	32.05530759	0.157965725	0.103037114	0.197214775	10.37365096	20.14305376	69.00698432	238.3166878	0.753454719	0.843018777
repro-4_7dpi	7dpi	429.1279118	0.97081113	0.097873598	0.741391671	0.755703219	0.230355729	38.07129157	3.048994982	0.070755222	0.149970307	0.14749588	0.040092396	0.074466861	0.049789473	357.6266505	1000	0.014846559	7.130728632	0.167759427	0.097037643	0.881330519	4.334392655	0.269177474	0.140808241	0.148833408	0.849029222	0.022938602	0.566242403	2.029163457	0.364242264	0.549824249	0.277135764	0.099344879	2.015453796	2.692075683	10.81989787	3.360404896	7.275649771	9.4765518	0.011803683	0.017320985	0.133017142	5.938389456	12.19544492	43.62500803	125.2306901	0.494183092	0.915771861
repro-5_7dpi	7dpi	380.0977193	0.930824502	0.057572527	0.587955865	0.782409689	0.34438954	46.74198433	2.788386078	0.087293512	0.140588498	0.123890248	0.03038638	0.080164278	0.05060172	355.9891207	1000	0.003929	5.991915385	0.188592009	0.157223378	0.124619014	3.830204835	0.305067853	0.145499749	0.131051167	0.762954801	0.026330638	0.494420313	1.822675857	0.30655707	0.801484351	0.157793717	0.082192149	1.897833828	2.778151667	14.72475199	4.903645707	9.269461986	13.37190851	0.010646323	0.050031381	0.122907998	8.137054426	13.07184696	41.09848254	119.3947109	0.497462119	1.676542399
repro-6_14dpi	14dpi	388.4439637	1.526182779	0.095199775	1.188285489	0.941035575	0.955821769	176.3047031	3.110381335	0.111442736	0.052297964	0.339718249	0.283450593	0.592868073	0.049785039	350.2533028	1000	0.028115618	16.80640226	0.251256025	0.288877053	1.143817652	5.417755843	0.436229116	0.247614106	0.316883414	0.680784009	0.080814193	3.031096748	8.471687427	2.041732901	2.045520497	0.95032247	0.105469988	7.753974354	2.909056026	0.639630319	14.84938041	42.33614859	64.48768682	0.194005051	0.137081849	0.601645099	16.41631627	35.44068391	123.5713114	437.5377303	1.265530601	0.700705309
repro-7_14dpi	14dpi	287.5291183	1.321766524	0.08242858	0.813812522	0.668027072	0.637932559	103.3634998	2.99160793	0.072181576	0.113007967	0.205812851	0.159846795	0.211954588	0.023661851	346.0063773	1000	0	12.17389314	0.244117897	0.221652068	0.76852529	4.004251117	0.183282372	0.106122756	0.1089027	0.540796135	0.060253676	1.103864148	5.134266136	0.717354921	0.7638705	0.333690287	0.108288527	3.840848579	2.829627689	0.582172049	8.046160781	23.07020795	34.58965049	0.049715747	0.141680183	0.41922206	14.41966789	26.82439338	94.32606264	320.1159159	0.787532351	0.813392297
repro-8_14dpi	14dpi	386.9758668	1.209959493	0.092256631	1.091742198	0.704788873	0.747846394	124.7920491	3.114648932	0.12681552	0.132027572	0.189459731	0.292439245	0.366237911	0	368.791318	1000	0.012880739	14.55032146	0.156261951	0.224051818	0.873035223	4.718367296	0.230691374	0.132392747	0.11021663	0.711793604	0.061714673	1.948610102	4.998124989	1.356859671	1.0229232	0.357174917	0.092953784	5.440452212	2.721919193	0.125122433	10.66325978	17.3239296	23.50077497	0.082031715	0.071607612	0.561673242	16.50909008	31.92670355	112.0133604	396.5153485	1.206440529	1.282563039
repro-9_14dpi	14dpi	336.3629431	2.465854486	0.102742448	1.300665785	2.285956926	2.08140118	410.2091758	3.168612829	0.162029307	0.161528996	0.083516209	0.436271236	0.445777146	0.0116501	346.3783841	1000	0.008934126	23.24205706	0.207521876	0.435627979	1.07177348	4.657967353	0.346965714	0.302187875	0.302473767	0.969424133	0.213954447	2.693210121	10.91846674	1.824670138	1.019205083	0.832017277	0.064039814	6.98409211	3.419483084	0.655443213	11.9325615	31.73044155	45.46558803	0.112498513	0.086839704	1.233909997	37.38606488	54.73374304	182.7133098	659.5951869	1.221580903	0.757256511
repro-10_14dpi	14dpi	379.3000126	1.997187118	0.153944583	0.864156354	0.713894982	1.430552373	261.9613304	3.108016304	0.0564418	0.065922658	0.295066134	0.156502368	0.501189541	0.052963212	355.5046954	1000	0.004774533	19.95945739	0.276002106	0.297078259	0.965785697	4.853278604	0.42234154	0.257176805	0.267032805	0.844921807	0.060466049	1.601003198	6.004316178	1.239059499	0.726206456	0.27532003	0.105551281	5.568946984	2.914852344	0.236714521	6.896812795	30.2671283	45.23801729	0.109677842	0.101936278	0.743735813	26.47816129	41.32163846	139.8998849	506.5669267	1.060355553	1.666482506
[truncated: 95 more columns]
