# Supplementary material for: Metabolomic analysis of murine tissues infected with Brucella melitensis
Source: PLoS One. 2025 Jan 27;20(1):e0314672. doi: 10.1371/journal.pone.0314672 (PMC11771894; doi:10.1371/journal.pone.0314672)
Supplement: S5 Table — (CSV) [file pone.0314672.s005.csv]

FileName	group	221.1(12.1019,NF07_Boric Acid, O,O,O-TMS)	223.2(12.1694,Unknown)	170.1(12.2714,Unknown)	89.1(12.4794,Unknown)	75.1(12.5084,Unknown)	187.1(12.9334,Unknown)	152.1(13.7442,NF07_**4-HYDROXYPYRIDINE,O-TMS)	117.1(14.1679,NF07_Lactic Acid, O,O-TMS)	159.2(14.5227,Unknown)	148.1(14.6067,NF07_Glycolic Acid, O,O-TMS)	148.1(14.9891,Unknown)	72.2(15.153,NF08_L-Valine, O-TMS)	55.1(15.1737,? NF07_Norvaline, O-TMS)	116.2(15.432,ALANINE-(N,O-TMS))	143.1(15.6518,Unknown)	102.1(15.957,NF07_Glycine, N,O-TMS)	190.3(16.1243,NF07_Oxalic Acid TMS)	66(16.1443,Unknown)	117.1(16.4075,Unknown)	133.1(16.5025,5,6-Dihydrouracil; GC-EI-TOF; MS; 2 TMS; BP)	236.2(16.5232,Unknown)	186.3(16.5446,Unknown)	167.3(16.7037,? Golm_Pyridine, 3-hydroxy- (1TMS))	129.1(16.7912,Unknown)	233.1(17.0137,DL-beta-Hydroxybutyric acid; GC-EI-TOF; MS; n TMS; RT)	148.1(17.033,? DL-beta-Hydroxybutyric acid; GC-EI-TOF; MS; 2 TMS; BP)	103.1(17.0537,Unknown)	86.2(17.0681,? NF08_L-Leucine, O-TMS)	369.1(17.1715,NF07_Pentasiloxane Dodoecamethyl)	241.1(17.5069,NF07_Phosphoric Acid, Monomethyl ester, O,O-TMS)	86.2(17.7302,? NF08_L-Isoleucine, O-TMS)	70.2(17.8962,? NF08_L-Proline, O-TMS)	172(18.0801,Unknown)	219.3(18.6457,Unknown)	144.2(18.6719,NF08_L-Valine, N,O-TMS)	218.1(18.6863,? NF07_L-Valine, N-(trimethylsilyl)-, trimethylsilyl ester)	189.2(19.0301,Unknown)	174.2(19.194,NF09_Ethanol Amine, N,O,O-TMS)	190.1(19.2932,Unknown)	110.1(19.3139,pyrophosphate meox1)	241.1(19.3187,Unknown)	189.1(19.4179,NF09_Urea, N,N-TMS)	116.1(19.4441,Unknown)	113.2(19.4786,Unknown)	146.1(19.4937,Unknown)	110.1(19.8637,Unknown)	116.1(19.927,Unknown)	255(20.1399,Unknown)
spleen-1_14dpi	14dpi	694.9312517	85.96507863	0.990438683	16.77028275	6.173317869	0.707158639	9.705986652	1156.962045	2.040761934	2.7291741	2.288631973	18.99173986	5.095395643	142.4929865	1.115935908	99.21050362	0.04165883	0.684246283	1.75748189	11.10259893	0.741006438	0.093732367	0.053635744	5.133930061	4.742857794	5.045925783	1.08417105	27.23133569	2.088148853	233.8096626	15.71683508	13.36311119	0.482200957	0.9097247	29.66629431	7.221558179	2.614091582	16.33859312	12.91267509	184.552262	43.98964153	285.4338054	10.62039797	0.974816622	42.26340376	13.13607057	14.57642461	21.82870618
spleen-2_14dpi	14dpi	1508.460416	200.7298415	0.876543168	14.06012128	3.773115497	1.394412249	10.28118157	912.114998	2.068078869	1.971008751	1.536619972	15.86999363	4.290499227	138.1618407	1.271133199	114.2913279	0.090760561	0.601349383	1.516720598	12.58028733	0.93575594	0.349452426	0.154826839	5.841194366	1.938975612	2.342301953	1.571079864	24.6650317	1.992364177	177.6587011	14.08535951	6.802673887	0.645030936	0.35284988	31.49148776	7.546230993	2.416560594	17.07851661	0.934299888	203.6147654	49.71349036	294.4952076	9.202732561	4.143437998	40.05938175	15.82631208	20.66137467	14.92307463
spleen-3_14dpi	14dpi	2297.268684	329.9917323	1.710628479	10.59454979	7.594238127	1.775973777	7.930082569	723.7467992	1.928446141	1.232442727	1.518645004	14.14041871	3.998220486	101.9300546	1.197997143	85.51166838	0.050148718	0.258341879	1.441648993	13.11161017	0.674221648	0.20059487	0.09371225	5.446454665	1.856009105	1.745580615	1.392006828	19.88573947	1.856009105	115.0026602	11.07982728	6.40687859	0.068891168	0.165136181	22.28274686	6.515787421	0.395617661	15.43871329	28.00172688	119.0398853	29.55532402	186.5476575	9.398578855	1.620462098	24.20612748	13.20886829	7.749749806	9.768362329
spleen-4_14dpi	14dpi	1799.734912	301.630012	1.37043963	16.05907918	3.61260861	1.667942612	9.890073571	792.6315686	1.204709689	1.89347724	1.791606543	14.58980977	4.126523471	167.8646637	1.080538939	121.8109994	0.144950345	0.475903407	0.658865207	17.98904742	1.052663872	0.168770857	0.203234575	4.874082071	0.953327272	1.360303242	0.758708626	29.4137701	2.644583575	222.3163253	15.41592538	8.739086737	0.666974317	0.560035426	31.38884526	7.738118442	0.544830844	15.23397722	32.95897173	219.2941613	53.82269873	266.8561201	9.938728232	3.363760289	35.09318818	17.61552153	19.66053777	12.97153546
spleen-5_14dpi	14dpi	2445.177889	352.325306	1.395704593	13.56564968	6.07490364	1.587788244	9.378535896	686.2472427	2.05457217	1.598631676	1.883659029	12.23294026	3.495715907	107.4516976	0.848369459	91.93836106	0	0.90155391	1.324964109	21.36052816	1.27745955	0.221515823	0.077969439	4.463879471	1.759217739	1.813951253	1.125651503	17.60508624	0.806544793	141.3859596	10.12156916	4.193826381	0.20654156	0.175043972	23.08669925	5.865263957	1.271263303	17.87204121	30.6982721	159.6690186	39.06268893	211.2285046	8.927758941	2.071611849	27.7266554	14.19198696	10.59248392	11.62260995
spleen-6_naive	naive	1989.041419	300.4989156	1.504215453	8.295858686	3.316173001	1.786764555	8.10167885	333.9443575	1.760021225	1.09415105	1.425535799	11.95543156	3.085947807	98.71699755	1.304997019	59.10431108	0.148444864	0.277122919	0.486806135	14.99448164	0.838732863	0.235263793	0.068214872	1.527082939	1.228255288	1.591421966	0.690675583	16.78163378	1.269726829	120.5252147	8.436164276	0.028681253	0.156584139	0.152320709	22.55044151	5.583154755	0.711992731	17.89128821	27.81965282	175.7137596	42.83971503	210.5300878	8.345081918	2.285198225	26.34489379	10.88453558	7.573401174	7.211009664
spleen-7_naive	naive	2265.27756	327.9334275	1.641053494	9.505252729	3.838612569	1.923722995	11.05846275	496.0520949	1.520820807	1.511987385	1.201345381	10.87296089	2.732471847	100.9591421	1.123316821	56.1010626	0.159983086	0.385235345	0.981491324	19.82612475	0.404865171	0.546199922	0.25224327	3.023484024	0.753294591	1.164539456	0.916712897	18.78329022	1.494811287	160.3913862	11.63165368	0.036315179	0.164890542	0.155075629	22.09582344	5.444332375	1.933047163	23.58572727	28.1751807	90.3796471	22.5124665	196.9995404	8.029580523	2.459617258	26.04485378	10.56280963	10.47202168	9.689282352
spleen-8_naive	naive	1563.112384	233.7635907	0.876945818	8.177986214	3.564069511	1.100224931	5.619605631	224.8995965	2.026615566	1.093694483	0.954378268	7.420143321	1.118261405	100.3602294	1.139096642	71.2213723	0.37285746	0.586807361	1.382900019	13.97453588	1.027457086	0.742605182	0.043536317	1.970640301	0.972725716	0.9587319	0.801068237	9.251467407	1.854647113	172.2309148	6.580514346	0.056286239	0.086450687	0.181608638	24.25750303	5.612142262	0.490094542	14.10421191	0.534874754	98.37186361	24.96869987	193.8532267	4.329686747	1.023414428	27.09638188	10.69718411	6.114053805	8.718458495
spleen-9_naive	naive	2608.836416	403.7333691	1.516327821	6.592554368	3.301876622	1.444207059	6.914634044	205.2547925	2.54931215	0.905765097	0.705977148	1.883203001	0.869480739	64.00560837	0.795120201	23.69906155	0.038076179	0.450642773	0.172014737	17.8984917	1.14318127	0.359259945	0.039420044	1.573666066	0.786161101	0.718519889	0.431380706	6.005285307	0.917859883	80.64176276	3.865404066	0.028669123	0.043899594	0.271012801	9.844707981	2.561854891	0.645951172	15.13774477	17.77351224	63.63514955	15.50596381	114.7996787	4.826267634	0.438547987	12.9512762	6.537007943	4.181660327	5.669319025
spleen-10_naive	naive	1978.870926	292.7762023	0.411002873	11.23518337	2.118358893	1.30887474	8.516524581	378.349873	1.945634567	1.660584188	1.680103141	11.26464594	3.186008828	133.8307849	0.868409296	79.87892392	0.065185939	0.257429219	0.166831811	11.71579157	0.311198412	0.207342847	0.083231765	1.714353381	0.923283335	0.94132916	0.49644433	15.38756454	1.465762933	143.9832188	8.162605441	3.676928926	0.237541983	0.28173584	22.1617463	5.653130911	0.537323648	11.83364185	1.488964708	125.0107958	30.13468644	286.1091907	4.200626135	2.960620156	43.11331748	10.98843433	7.560095853	14.36153049
[truncated: 157 more columns]
