# Supplementary material for: Metabolomic analysis of murine tissues infected with Brucella melitensis
Source: PLoS One. 2025 Jan 27;20(1):e0314672. doi: 10.1371/journal.pone.0314672 (PMC11771894; doi:10.1371/journal.pone.0314672)
Supplement: S6 Table — (CSV) [file pone.0314672.s006.csv]

FileName	timepoint	133.1(12.1025,NF07_Boric Acid, O,O,O-TMS)	85.9(12.2183,Unknown)	89.2(12.5,Unknown)	42.2(12.5365,Unknown)	207.1(13.4452,? Golm_NA)	152.1(13.76,NF07_**4-HYDROXYPYRIDINE,O-TMS)	74.1(13.8565,NF07_Propanoic Acid, 2-(methoxyimino)-,trimethylsilyl ester)	174.2(13.8723,Unknown)	208.1(13.9254,Unknown)	68.3(14.174,Unknown)	117.1(14.1947,NF07_Lactic Acid, O,O-TMS)	45.1(14.3421,Unknown)	159.1(14.5268,Unknown)	56.2(14.5454,Unknown)	174.1(14.6294,NF07_Glycolic Acid, O,O-TMS)	121.1(14.8547,Unknown)	148.1(14.9945,Unknown)	44.1(15.0138,Unknown)	56.1(15.1509,Unknown)	72.2(15.1681,? PROPENOIC ACID; EI-B; MS)	131.1(15.1936,? 2-Hydroxyisobutyric acid; GC-EI-TOF; MS; 2 TMS; BP)	89(15.401,Unknown)	116.2(15.4478,ALANINE-(N,O-TMS))	245.1(15.9107,Unknown)	102.1(15.9617,NF07_Glycine, N,O-TMS)	80.7(15.9879,Unknown)	131.2(16.0699,2-hydroxybutanoic acid)	74.1(16.1326,NF07_Oxalic Acid TMS)	59.1(16.5101,5,6-Dihydrouracil; GC-EI-TOF; MS; 2 TMS; BP)	89.1(16.5294,Unknown)	152.1(16.7037,? Golm_Pyridine, 3-hydroxy- (1TMS))	59.2(16.7925,Unknown)	75.1(17.0357,DL-beta-Hydroxybutyric acid; GC-EI-TOF; MS; 2 TMS; BP)	86.2(17.0681,? NF08_L-Leucine, O-TMS)	139.9(17.1087,Unknown)	369.2(17.1721,NF07_Pentasiloxane Dodoecamethyl)	283.1(17.1907,Unknown)	241.1(17.5159,NF07_Phosphoric Acid, Monomethyl ester, O,O-TMS)	86.2(17.7308,Unknown)	70.2(18.0325,Unknown)	216.1(18.0945,Unknown)	144.2(18.6794,NF08_L-Valine, N,O-TMS)	189.2(18.7262,Unknown)	211(18.8378,ethanol phosphate NIST)	90.1(19.0252,Unknown)	176.2(19.1754,Unknown)	174.2(19.1954,NF09_Ethanol Amine, N,O,O-TMS)	110.1(19.3187,pyrophosphate meox1)
liver-1_14dpi	14dpi	23.89633795	0.090922453	6.995509651	2.47669277	3.450986407	12.68644186	1.852726541	1.467540684	0.548730078	0.060711798	1178.063346	1.822515885	1.976183546	17.15413302	0.921715477	0.154248635	1.054468069	0.656791268	0.474365387	9.057967857	5.894854138	1.648804617	216.8050257	0.180392471	54.58803995	1.39056161	3.002474369	1.241251256	10.24925534	3.281922931	2.717216065	8.952230563	39.92047626	11.0498377	0.089179531	2.265218182	1.208716704	237.6834934	7.338574882	3.491073623	0.396805339	26.20658162	0.29455389	6.360214426	0.255047649	0.876109007	9.05767737	162.9257742
liver-2_14dpi	14dpi	112.0754526	0.25887387	3.122650027	2.539991395	4.310288428	11.72218857	1.260246235	0.473875162	0.219106328	0.159839863	475.5823443	1.425473959	2.237758075	19.57332763	0.19883771	0.061318984	0.550588034	0.316087818	0.18703573	1.686400347	1.298217824	5.027387008	110.7610712	0.062858373	14.04025142	0.086205769	0.950572537	0.708888507	9.532151545	3.316356441	1.730786055	8.285503243	11.64650196	4.206892818	0.050030134	1.045758073	0.813823505	52.95753776	2.084075768	0.022834266	0.160352992	9.890829117	0.099803702	5.108204916	0.077995695	1.125293157	11.16877832	69.96650034
liver-3_14dpi	14dpi	80.97109648	0.407735245	3.217252905	1.345209415	4.617918538	11.09097962	0.822600574	1.337815252	0.575688364	0.287316027	763.6751734	1.102258362	0.818375339	18.37528596	0.503859357	0.058889223	0.644876598	0.556146648	0.644348444	4.468186748	1.894490055	3.083893903	133.5501936	0.279657788	19.50263166	0.280185942	2.217720586	0.287316027	11.10207087	3.10422785	1.691942819	9.226330296	18.47986055	7.874783028	0.013732016	1.489395583	0.88597911	60.63081184	4.784023116	0.07341347	0.224993801	22.03962162	0.151580331	2.069309182	0.030897036	1.709635993	19.03785574	128.6288503
liver-4_14dpi	14dpi	90.59198293	0.083828783	7.084480447	3.227218485	4.79948231	22.0924878	1.797956702	1.997476792	0.787838833	0.222658351	1028.905757	1.860164486	1.278673427	23.76792551	0.503352013	0.061828469	0.257555401	0.325073606	1.202051643	6.911512461	2.728418261	5.208005383	198.6271804	0.297383556	48.22430913	0.323556343	2.592623219	0.848150039	11.11053792	3.575430353	2.980283925	10.66787643	19.70166057	11.21181523	0.052724891	2.609692428	1.243397061	154.8825904	7.724386134	3.778364284	0.34441871	19.13761803	0.318245923	3.327737161	0.063345732	1.666713449	19.72555746	261.5871482
liver-5_14dpi	14dpi	46.65474494	0.047309846	2.793023178	1.617246194	3.121109586	9.188831821	0.990558268	0.586079192	0.198084849	0.009113511	642.4453213	1.111446316	1.799248377	13.5406675	0.593450414	0.138444959	0.683647372	0.358241409	0.389736632	1.967178225	2.645062641	3.745519134	197.6342665	0.239899784	27.28612097	0.936547311	1.689082107	0.401396565	7.768464276	2.652031797	1.777000687	5.666593714	12.40402501	4.227999146	0.041680912	2.414544414	1.232200341	92.53068673	1.543131904	0.136970714	0.255044295	16.01016103	0.114320958	1.295190787	0.023319867	0.532336279	7.226478396	92.25165246
liver-6_naive	naive	16.81100336	0.069436184	3.506627935	2.582220996	3.963699165	13.67812323	1.713363004	1.945018215	0.559313496	0.044881939	964.5116694	1.456147226	0.851549262	15.43697197	0.769232163	0.23064889	0.460693987	0.12679651	1.182830303	8.827653554	3.413241299	4.019851906	346.9862985	0.403132397	44.18073454	1.267562575	4.414933731	1.046574371	10.29567537	3.065456585	2.900419857	6.901956712	23.23153586	13.51570294	0.029988381	2.941477775	1.568050178	268.4237845	6.996550934	1.919256385	0.45566238	49.65290965	0.12116111	1.060059079	0.10103468	0.93426889	10.79823234	206.723395
liver-7_naive	naive	8.724752248	0.058461035	3.779051577	2.31546843	3.003457087	42.72044396	1.09584438	0.170582785	0.368767407	0.020401358	1023.336925	1.775603919	2.162543964	19.50284119	0.731705854	0.180526304	1.092072701	0.467002518	1.192707972	9.525205535	4.884839476	0.839370164	446.9539829	0.571238028	32.66446023	1.048355505	6.238701034	1.414379872	9.389082187	2.814187344	2.526853931	7.122474153	19.01852323	14.2955231	0.056232315	2.665548878	1.373062835	148.9170565	7.070527838	1.221338449	0.233501259	27.84373931	0.201099102	2.872476939	0.078862393	0.010972159	0.33516517	94.52326398
liver-8_naive	naive	13.05885711	0.156639688	1.568605465	2.087283304	2.671029473	9.159004573	1.032768615	1.199092101	0.413005511	0.071354305	263.6099842	0.907558799	2.120921762	18.60155756	0.415044206	0.129117313	0.611608326	0.264520601	0.575761282	2.815267103	4.566165827	1.215401657	132.0742696	0.358640327	10.6820792	0.12724851	1.393107854	0.217800521	9.386319001	2.894096621	0.589692361	5.475423539	9.88800772	3.794519989	0.010533255	1.612607286	0.781329637	124.4872684	2.694984132	0.210325308	0.155620341	10.6453827	0.260952886	0.561660313	0.015290208	0.750409438	8.400610249	87.71091993
liver-9_naive	naive	4.952032155	0.06784443	4.555356165	2.522875593	3.863465225	14.44434393	1.985621056	2.348476699	0.843675025	0.040136194	751.6211355	1.145205823	0.97895641	17.10759434	0.924966098	0.356539796	1.282524579	0.573927202	1.258076136	12.22503651	6.841489334	2.143109777	282.9760601	0.341463256	41.42381213	1.315937451	6.092348289	1.091419248	9.967222787	3.135920305	1.59485344	5.411255411	22.1262485	10.43581795	0.06234353	1.889457179	1.015425338	308.190147	9.610479255	1.561440567	0.410937581	25.9131086	0.196809967	0.477152115	0.083939655	1.254001395	13.81846379	223.1325872
liver-10_naive	naive	17.26386115	0.227046033	2.344260743	2.083973163	3.579424612	11.21201814	0.602947292	0.990347199	0.24941613	0.08425373	541.3929379	1.890168677	2.719534802	21.811681	0.478134693	0.052684715	1.022961546	0.312345095	0.67821117	4.492626335	5.43760614	1.238299864	254.2656326	0.510121842	32.70424578	0.889995361	3.295303471	0.324680008	11.35042005	3.898668896	2.591168077	8.582590921	13.57133165	7.964172721	0.083835598	1.565488669	0.817240278	112.5178255	3.060731051	1.526811398	0.211784191	18.48041812	0.180215175	4.597995765	0.024878893	1.40994332	15.1941045	167.81127
[truncated: 282 more columns]
