# Supplementary material for: Metabolomic analysis of murine tissues infected with Brucella melitensis
Source: PLoS One. 2025 Jan 27;20(1):e0314672. doi: 10.1371/journal.pone.0314672 (PMC11771894; doi:10.1371/journal.pone.0314672)
Supplement: S7 Table — (CSV) [file pone.0314672.s007.csv]

FileName	timepoint	45.2(12.0977,NF07_Boric Acid, O,O,O-TMS)	175(12.1487,Unknown)	191(12.1894,Unknown)	160.3(12.2948,Unknown)	58.2(12.343,>Trimebutine)	130.1(12.5069,Unknown)	89.1(12.5214,Unknown)	45.1(13.0181,Unknown)	207.1(13.4287,Golm_NA)	166.1(13.7607,NF07_**4-HYDROXYPYRIDINE,O-TMS)	174.1(13.8647,NF07_Propanoic Acid, 2-(methoxyimino)-,trimethylsilyl ester)	207.1(13.9102,Unknown)	117.2(14.1926,NF07_Lactic Acid, O,O-TMS)	234.1(14.3077,Unknown)	221.1(14.3352,? NF07_Trisiloxane, Octamethyl-)	205.1(14.6088,NF07_Glycolic Acid, O,O-TMS)	174.2(14.6232,Unknown)	148.2(14.9849,? enolpyruvate NIST)	72.2(15.153,NF07_Norvaline, O-TMS)	87.1(15.1798,Unknown)	154.1(15.3458,>DL-Alanine, N-methyl-N-(byt-3-yn-1-yloxycarbonyl)-, pentadecyl ester)	94.3(15.3996,Unknown)	116.2(15.423,L-ALANINE-(N,O-TMS))	143.1(15.6414,Unknown)	245.2(15.9114,? DL-LEUCYL-DL-LEUCINE; EI-B; MS)	102.1(15.9438,NF07_Glycine, N,O-TMS)	205.1(15.9652,Unknown)	149.1(16.1043,NF07_Oxalic Acid TMS)	45.1(16.488,5,6-Dihydrouracil; GC-EI-TOF; MS; 2 TMS; BP)	186.1(16.5376,Unknown)	186.2(16.5583,Unknown)	89.1(16.5845,Unknown)	167.2(16.7023,Unknown)	74.1(16.8201,Unknown)	74.2(16.8532,Unknown)	117.2(17.0192,DL-beta-Hydroxybutyric acid; GC-EI-TOF; MS; 2 TMS; BP)	44.1(17.0336,Unknown)	86.2(17.0536,? Norleucine_1TMS_same)	369.2(17.159,NF07_Pentasiloxane Dodoecamethyl)	284.1(17.1776,Unknown)	134(17.4477,Unknown)	241.1(17.4876,NF07_Phosphoric Acid, Monomethyl ester, O,O-TMS)	188.1(17.5214,Unknown)	75.1(18.0249,Unknown)	216.2(18.056,Unknown)	188.1(18.0718,Unknown)	144.2(18.656,NF08_L-Valine, N,O-TMS)	84.3(18.7421,Unknown)
repro-1_14dpi	14dpi	29.3899227	40.86654999	12.69417123	0.105027752	14.54714451	1.934661531	5.198530494	1.412726232	3.736837075	1.096498883	3.22588507	2.579014798	1406.709446	0.621013766	1.647036511	1.387098545	0.5317745	0.758533764	15.42855388	0.119443326	10.38676415	0.667463949	236.4614028	1.144093159	0.564953202	109.464774	2.274686018	0.321718996	20.12917503	0.651675463	0.680277792	5.902147787	0.573190672	5.178165636	4.584838924	33.18053215	10.18288675	16.79757575	2.325712573	0.19060592	3.923781897	173.419124	0.188775371	1.169949664	0.229733906	0.429950209	30.93788074	0.119443326
repro-2_14dpi	14dpi	91.50238655	133.4264054	43.47541206	0.144912262	21.05422631	2.327609877	7.934813056	2.382385325	7.120461611	1.704279141	3.536483222	3.547576984	835.3221212	0.633384457	1.717106303	1.319810962	0.381694739	0.234702396	11.14715043	0.355347054	5.320845456	0.295024725	156.0989342	1.490377548	0.674986063	97.66947801	1.742067267	0.645518259	22.8444821	0.982837951	0.931529303	1.680358218	0.466631352	3.300394106	3.071585271	12.94433982	9.711201649	18.92110394	2.08944068	0.078349692	2.639968605	129.3040329	0.119604618	2.122028605	0.113711057	0.330386091	27.21785097	0.142485502
repro-3_14dpi	14dpi	47.33006146	74.19556473	2.342647779	0.075718827	17.55556448	2.268860555	8.666328765	2.143306378	6.826670334	1.929671118	4.723154972	5.454073441	2181.970497	0.850291517	3.206846836	2.394028412	1.077061677	0.686105286	32.98018485	1.248201678	9.934619111	0.377048851	234.1940813	1.769734412	1.231976215	230.4409772	4.660571044	0.957688629	32.05069762	0.292444652	0.375889889	8.875328179	0.77418637	1.953236671	3.678930541	15.84570976	13.87315706	23.37239292	2.06642859	0.14177964	4.392078265	170.0521224	0.105851829	6.747088302	0.352710657	0.638587859	42.09348648	0.27660551
repro-4_14dpi	14dpi	140.6840018	215.8746704	70.1653641	0.037025333	8.825707373	1.629822137	3.823514152	0.72895098	3.482267931	1.460024432	1.089535273	2.288731564	599.0944122	0.399260437	0.853233467	0.800879175	0.107774377	0.429918356	9.466222048	0.389827231	3.710079852	0.066739931	184.8377724	1.143540376	0.049995991	73.6669701	1.507190461	0.563398218	15.26292703	0.949923827	0.724941868	4.318049968	0.274270459	3.375436875	3.120504488	2.098888297	5.403576128	10.44680379	1.447525434	0.06461746	1.307442328	64.97285595	0.197625662	0.900635326	0.052825953	0.301390926	22.17487277	0.055184254
repro-5_14dpi	14dpi	79.10045339	126.7037603	37.20526969	0.10295407	14.13028417	2.06102392	7.99933695	0.803235995	5.492826238	1.009144134	2.476401503	3.57101694	815.8468976	0.745931372	1.768349458	1.401858871	0.917197733	0.47948106	11.18281923	0.360662998	2.935809756	0.229542249	127.0453218	1.604853216	0.419910152	65.6808113	1.416427843	0.839496548	21.93051183	0.361958018	0.354835409	5.108852884	0.656575009	2.927068373	2.299307553	6.588089185	6.057131091	10.26821154	1.797487403	0.041116877	1.415456579	58.78159363	0.172885136	1.539130964	0.068959801	0.193929206	14.73861969	0.094860196
repro-6_naiive	naive	46.06775303	70.17830992	21.45448822	0.085117589	14.87215652	2.0685288	6.778844794	1.063969867	4.778010185	1.521262688	3.904555191	3.487536129	905.8573755	0.703791075	0.930009634	1.753479467	0.346468577	1.105957403	20.71070902	0.302481635	4.39640918	0.11853624	204.4990073	1.494699145	0.289342678	105.9205567	2.37329547	0.433014314	21.28025423	0.885451433	0.885451433	4.993374824	0.244498847	1.696353568	0.993133753	6.362396991	8.103308761	13.79676148	1.618662346	0.144528524	2.818020593	131.2136197	0.18080347	1.986838764	0.181660359	0.092829586	23.68239828	0.162523182
repro-7_naiive	naive	152.830713	249.4971282	72.48807922	0.484928567	116.7306797	6.438415912	27.0630628	6.887457925	19.30972673	3.479155433	11.2987436	12.9697688	6214.561107	9.734457901	14.60766794	4.730583994	9.166714209	1.822852926	63.49343644	0.904525202	22.41345359	1.20449999	383.7634506	3.267516779	3.788331901	242.5507795	5.615785667	1.714273095	44.03188198	4.787634414	4.787634414	7.099096579	1.837575615	25.19696197	25.19696197	47.45766767	30.40695353	57.78103313	54.05435249	5.696760456	12.56857552	602.6309445	9.857760421	12.71488225	1.943394942	2.450407542	201.823221	1.034268899
repro-8_naiive	naive	52.7107426	77.5964941	23.84744579	0.110056788	20.9350745	1.462515201	6.017729477	0.957442384	3.853796016	1.208041173	2.788621988	2.516321861	882.3330179	0.723894646	1.792943913	1.711305545	0.161468292	0.38054847	25.49003043	1.072407807	3.727721574	0.307693977	292.2937772	1.2690116	1.474140918	198.2239005	3.597255194	0.56733499	21.87624088	0.46864557	0.589553027	6.494125525	0.566301593	3.692586074	2.293108094	10.45771998	9.364385882	19.07495978	2.748319503	0.258607616	3.17562919	144.5117961	0.083446813	9.637202708	0.224247164	0.538916571	26.14029554	0.175160803
repro-9_naiive	naive	44.39738714	66.5184089	1.440335106	0.24391673	19.56511964	2.574525191	4.261502354	1.058335162	6.550322474	1.477581236	1.456232845	5.323471285	639.1885613	1.299072344	1.220037873	1.141457623	0.154435174	0.915255515	13.14061641	0.591395871	1.873207814	0.125819245	113.3540549	1.684706058	0.674064111	50.14282982	1.12783099	0.269807333	29.61930367	0.892998681	0.943871445	1.530270884	0.19849462	4.471352502	3.701447739	11.09843834	9.112129475	16.27292511	1.609759576	0.052689648	0.996106871	46.37597425	0.339757382	2.382389666	0.175329344	0.192589746	24.77094766	0.099474421
repro-10_naiive	naive	36.97505408	57.76730139	16.9867004	0.344525845	18.38416929	1.9685261	6.025824576	1.12319929	7.528227475	2.155876102	5.920890561	5.480888273	1058.150108	1.218675733	1.28622982	1.129954698	0.166183054	0.646717795	11.97328641	0.784528132	1.888812278	0.257606252	160.153627	1.292534868	0.938551451	91.24485519	1.051141597	0.750751089	25.98085157	0.796687868	0.907026211	5.197161107	0.54223414	3.126853515	4.923792234	3.821309531	7.731340097	13.41398991	3.051643298	0.252652286	2.243246055	108.2459671	0.416583538	1.722178863	0.112139785	0.400820917	21.35024407	0.277422118
[truncated: 281 more columns]
